# Supplementary material for: Antibiotic prescriptions in acute otitis media and pharyngitis in Italian pediatric outpatients
Source: Ital J Pediatr. 2019 Aug 17;45:103. doi: 10.1186/s13052-019-0696-9 (PMC6697973; doi:10.1186/s13052-019-0696-9)
Supplement: Supplementary file 1 — Distribution of test results according to pharyngitis diagnosis. Pedianet, Italy, 2010–2015. (XLSX 9 kb) [file 13052_2019_696_MOESM1_ESM.xlsx]

## Sheet: Sheet1
	Additional file 1. Distribution of test results according to pharyngitis diagnosis. Pedianet, 2010-2015.
			GABHS pharyngitis (N=37929)		non-GABHS pharyngitis (N=37025)		non-defined pharyngitis (N=51144)		Total (N=12098)
			N	(%)	N	(%)	N	(%)	N	(%)	(%)*
	Test	positive	10299	(31.5)	/	/	/	/	10299	(23.4)	(56.8)
		negative	/	/	7415	(73.4)	/	/	7415	(16.9)	(40.9)
		dubious	212	(0.6)	34	(0.3)	160	(14.2)	406	(0.9)	(2.2)
		no results	22189	(67.9)	2653	(26.3)	965	(85.8)	25807	(58.7)	/
		Total test	32700	(86.2)	10102	(27.3)	1125	(2.2)	43927	(34.8)
		No test	5229	(13.8)	26923	(72.7)	50019	(97.8)	82171	(65.2)
	*percentages calculated considering just test with results (N=18120)
