# Supplementary material for: Antibiotic prescriptions in acute otitis media and pharyngitis in Italian pediatric outpatients
Source: Ital J Pediatr. 2019 Aug 17;45:103. doi: 10.1186/s13052-019-0696-9 (PMC6697973; doi:10.1186/s13052-019-0696-9)
Supplement: Supplementary file 3 — Distribution of first line treatment antibiotic therapy for non-defined pharyngitis. Pedianet, Italy, 2010–2015. (XLSX 9 kb) [file 13052_2019_696_MOESM3_ESM.xlsx]

## Sheet: Sheet1
	Additional file 3. Distribution of first line treatment antibiotic therapy for non-defined pharyngitis. Pedianet, Italy, 2010-2015.
	non-defined pharyngitis
	(N = 51144)
		No test- No result/Dubious result
		N	(%)
	Amoxicillin	6399	(22.5)
	CV-Amoxicillin	11547	(40.5)
	Cephalosporins - III gen.	4966	(17.4)
	Cephalosporins -II gen.	1926	(6.8)
	Macrolides/Lincosamides	2772	(9.7)
	Other	873	(3.1)
	Total treated	28483	(55.7)
	Total not treated	22661	(44.3)
